# Supplementary material for: Micronutrient Deficiency May Be Associated with the Onset of Chalkbrood Disease in Honey Bees
Source: Insects. 2024 Apr 12;15(4):269. doi: 10.3390/insects15040269 (PMC11050715; doi:10.3390/insects15040269)
Supplement: Supplementary file 1 [file insects-15-00269-s001.zip]

Archive with 1 entries (1 files):
- insects-2902443-supplementary.pdf
